# Supplementary material for: Electrochemical [4+2] and [2+2] Cycloaddition for the Efficient Synthesis of Six- and Four-Membered Carbocycles
Source: Molecules. 2025 Nov 30;30(23):4604. doi: 10.3390/molecules30234604 (PMC12692883; doi:10.3390/molecules30234604)
Supplement: Supplementary file 1 [file molecules-30-04604-s001.zip]

Archive with 1 entries (1 files):
- molecules-3999834-supplementary.pdf
